# Supplementary material for: The evaluation of the effect of probiotics on the healing of equine distal limb wounds
Source: PLoS One. 2020 Jul 29;15(7):e0236761. doi: 10.1371/journal.pone.0236761 (PMC7390451; doi:10.1371/journal.pone.0236761)
Supplement: S1 Data. Data set used for preparing the manuscript — (XLSX) [file pone.0236761.s002.xlsx]

## Sheet: Wound.area.meas
Micuri - Protocol data measured wound area
Wound area in cm2 (average)													Measured wound area in 1000 x cm2 - All wounds													Measured wound area in 1000 x cm2 - Group 1													Measured wound area in 1000 x cm2 - Group 2
									Group 1	Group 2												Group 1	Group 2												Group 1														Group 2
Horse No.	(Day 0)	(Day 1)	(Day 3)	(Day 6)	(Day 9)	(Day 12)	(Day 15)	(Day 18)	(Day 21)	(Day 24)	Treatment		Horse No.	(Day 0)	(Day 1)	(Day 3)	(Day 6)	(Day 9)	(Day 12)	(Day 15)	(Day 18)	(Day 21)	(Day 24)	Treatment		Horse No.	(Day 0)	(Day 1)	(Day 3)	(Day 6)	(Day 9)	(Day 12)	(Day 15)	(Day 18)	(Day 21)	(Day 24)	Treatment		Horse No.	(Day 0)	(Day 1)	(Day 3)	(Day 6)	(Day 9)	(Day 12)	(Day 15)	(Day 18)	(Day 21)	(Day 24)
1	49.5977	49.621	51.7987		47.1407	51.8257	43.748			40.5273			1	49477	48831	52390		46281	51817	43564			40743			4	33116	29574	24622	19482	17769	15231	13659	11275	8325	9973			1	49477	48831	52390		46281	51817	43564			40743
4	32.631	31.5097	25.4253	19.638	17.6687	14.9723	14.791	11.495	8.82733	10.5227				49368	51126	51596		48465	53044	43969			40448				32252	32428	25790	19746	17876	15276	15567	11543	9136	10800	C			49368	51126	51596		48465	53044	43969			40448
8	50.225	53.7347	45.816	43.281	39.3943	33.066	29.186	22.5397	21.845	19.8103	C			49948	48906	51410		46676	50616	43711			40391				32525	32527	25864	19686	17361	14410	15147	11667	9021	10795				49948	48906	51410		46676	50616	43711			40391
10	51.0913	49.9493	53.555	42.787	43.9943	48.124	42.685	35.0177	38.093	37.859	O		4	33116	29574	24622	19482	17769	15231	13659	11275	8325	9973			16	20530		18035	14702	13556	10071	8229	6478	5188	5449	O		8	50385	51882	45455	43330	40248	32744	30071	22395	22177	19223
16	21.0187		18.04	14.846	13.3643	10.1663	8.172	6.64867	5.342	5.512	N			32252	32428	25790	19746	17876	15276	15567	11543	9136	10800				21375		17951	14954	13166	10172	8174	6687	5471	5537				50154	54778	45878	42693	39122	32995	29130	22686	21016	19780
19	59.876		50.0313	44.481	40.4843	40.719	40.8767	39.5147	32.325	25.4353	T			32525	32527	25864	19686	17361	14410	15147	11667	9021	10795	C			21151		18134	14882	13371	10256	8113	6781	5367	5550	N			50136	54544	46115	43820	38813	33459	28357	22538	22342	20428
20	36.5327	35.1847	32.922	31.35	35.9983	28.4837	29.165	19.6343	23.7483	19.793	R		8	50385	51882	45455	43330	40248	32744	30071	22395	22177	19223			20	35073	34375	33123	31895	35659	28721	29286	19555	23921	19360			10	51667	57533	61291	52286	49668	56120	47113	39339	40175	42690
32	13.4743	13.2307	13.8423	13.3357	12.518	12.053	9.80267	9.93033	8.60767	7.77433	O			50154	54778	45878	42693	39122	32995	29130	22686	21016	19780	O			37904	35394	32931	31708	36391	28627	29159	19725	23703	20022	T			50640	51704	57748	38203	46188	52518	46075	32912	38530	39406
35	15.9777	15.9517	15.454	14.89	14.9417	12.22	9.897	9.14033	6.596	4.678	L			50136	54544	46115	43820	38813	33459	28357	22538	22342	20428				36621	35785	32712	30447	35945	28103	29050	19623	23621	19997				50967	40611	41626	37872	36127	35734	34867	32802	35574	31481
37	20.4317		18.1793	16.7407	16.7897	14.193	14.9067	12.5787	9.768	9.021			10	51667	57533	61291	52286	49668	56120	47113	39339	40175	42690	N		32	13516	13713	13914	14031	11553	12107	9874	9926	8117	7894	R		19	60059		46353	44303	40968	40814	39492	39448	32514	25273
42	107.287	107.003	120.914	102.069	104.126	95.6763	95.3073	93.3363	89.1887	82.4333				50640	51704	57748	38203	46188	52518	46075	32912	38530	39406				13438	12285	13849	12287	11863	12093	9845	9917	8802	7668				59168		50864	44758	39701	41023	39427	39282	32503	25210
6	17.9893	17.9777	20.965	19.7577	19.6103	10.5357	12.845	9.12933	8.42467	7.46867				50967	40611	41626	37872	36127	35734	34867	32802	35574	31481	T			13469	13694	13764	13689	14138	11959	9689	9948	8904	7761	O			60401		52877	44382	40784	40320	43711	39814	31958	25823
14	17.6793	15.0917	14.5987	13.7013	10.631	9.02	8.21533	6.78633	5.282	4.91333			16	20530		18035	14702	13556	10071	8229	6478	5188	5449			42	107738	106976	122925	102481	103178	98465	95528	92957	87634	80310			35	16249	16842	15832	14766	14925	12748	9890	9078	6458	4633
17	62.8833	60.6913	67.5033	65.2087	68.3783	65.5657	64.3013	57.7997	57.1593	44.427	P			21375		17951	14954	13166	10172	8174	6687	5471	5537	R			107169	107466	117473	102602	105361	95166	94927	93693	90160	83913	L			15582	15470	14810	13951	14812	11922	9799	9156	6686	4750
18	21.6937		23.7593	19.4733	18.986	16.682	17.1057	15.0717	13.81	12.3497	R			21151		18134	14882	13371	10256	8113	6781	5367	5550				106955	106566	122345	101123	103838	93398	95467	93359	89772	83077				16102	15543	15720	15953	15088	11990	10002	9187	6644	4651
21	10.67	8.266	7.16267	6.73933	4.15733	3.702	2.54133	2.56033	1.61833	0.669333	O		19	60059		46353	44303	40968	40814	39492	39448	32514	25273	O		6	17849	18186	20242	20278	20175	10455	12716	9549	7949	7027			37	19699		17825	16374	16268	13930	14584	12472	9532	8796
24	41.298		34.925	28.568	23.9437	18.3933	14.4633	12.5757	10.777	8.997	B			59168		50864	44758	39701	41023	39427	39282	32503	25210				17804	18157	20805	19303	19337	10597	12683	8870	8630	7654				20798		18295	16826	16739	14442	14997	12603	9979	9219
25	94.404	82.0357	73.049	58.4437	61.7723	50.1037	52.9777	44.012	49.7957	46.522	I			60401		52877	44382	40784	40320	43711	39814	31958	25823	L			18315	17590	21848	19692	19319	10555	13136	8969	8695	7725				20798		18418	17022	17362	14207	15139	12661	9793	9048
26	13.5393	10.676	7.851	4.29633	3.48	2.88233	1.03033	0.956	0.241333	0.0573333	O		20	35073	34375	33123	31895	35659	28721	29286	19555	23921	19360			14	17556	14774	14433	13485	10454	9030	8228	6639	5151	4931	P		21	10091	8298	7201	6614	4199	4302	2418	2684	1721	691
29	42.8393	40.2977	46.744	51.644	52.301	42.122	48.523	39.5303	37.9007	35.1573	T			37904	35394	32931	31708	36391	28627	29159	19725	23703	20022				17601	15043	14533	13772	10776	8979	8205	6862	5307	4847				10923	8160	7424	6784	4189	3252	2674	2651	1615	664
31	16.028	15.054	13.689	11.016	9.831	7.80833	6.15333	4.37133	2.229	1.91733	I			36621	35785	32712	30447	35945	28103	29050	19623	23621	19997				17881	15458	14830	13847	10663	9051	8213	6858	5388	4962	R			10996	8340	6863	6820	4084	3552	2532	2346	1519	653
33	19.6827	27.1263	22.6047	19.6267	13.453	10.7333	8.52933	8.303	6.70533	5.533	C		32	13516	13713	13914	14031	11553	12107	9874	9926	8117	7894			17	62954	59642	68504	66231	69742	65848	66821	57911	56877	44378			25	95253	81976	72589	57926	60008	49522	52922	41565	47831	46570
36	14.793	17.079	16.359	9.72967	8.45533	5.30233	4.44367	2.61667	1.582	1.413				13438	12285	13849	12287	11863	12093	9845	9917	8802	7668				63142	61938	69269	65820	68514	65157	63171	58018	57172	44502	O			93498	81366	72777	58398	61233	49717	52741	48445	52732	45277
41	89.7027	92.3847	88.918	74.6383	60.6673	61.6743	61.293	53.2897	42.2887	41.4733				13469	13694	13764	13689	14138	11959	9689	9948	8904	7761				62554	60494	64737	63575	66879	65692	62912	57470	57429	44401				94461	82765	73781	59007	64076	51072	53270	42026	48824	47719
43	35.9897	33.4233	27.396	21.6177	23.1323	17.0403	17.6623	12.8593	10.2717	10.218			35	16249	16842	15832	14766	14925	12748	9890	9078	6458	4633			18	21518		23693	18957	18930	16773	17154	15018	13852	12370	B		33	19187	26604	22685	23190	13625	10665	8695	8168	6643	5397
														15582	15470	14810	13951	14812	11922	9799	9156	6686	4750				21639		23821	19731	18973	16687	17243	15154	13717	12212				20214	27280	22754	18189	13425	10909	8495	8259	6725	5543
														16102	15543	15720	15953	15088	11990	10002	9187	6644	4651				21924		23764	19732	19055	16586	16920	15043	13861	12467	I			19647	27495	22375	17501	13309	10626	8398	8482	6748	5659
Relative wound area in percentage													37	19699		17825	16374	16268	13930	14584	12472	9532	8796			24	40567		34701	28872	23551	20249	15886	12348	10768	8797			36	14837	17191	16115	9838	8587	5272	4457	2688	1603	1446
									Group 1	Group 2				20798		18295	16826	16739	14442	14997	12603	9979	9219				41213		35009	28378	23661	19784	15837	12703	10768	9126	O			14684	17015	16677	9792	8527	5401	4446	2619	1628	1454
Horse No.	(Day 0)	(Day 1)	(Day 3)	(Day 6)	(Day 9)	(Day 12)	(Day 15)	(Day 18)	(Day 21)	(Day 24)	Treatment			20798		18418	17022	17362	14207	15139	12661	9793	9048				42114		35065	28454	24619	15147	11667	12676	10795	9068				14858	17031	16285	9559	8252	5234	4428	2543	1515	1339
1	100	100.047	104.438		95.0461	104.492	88.2058			81.7122			42	107738	106976	122925	102481	103178	98465	95528	92957	87634	80310			26	14093	11067	7843	4443	3499	2948	1018	966	236	54	T		41	90676	95518	88687	74067	60765	62339	61218	52579	42810	40413
4	100	96.5636	77.9177	60.182	54.1469	45.8838	45.3281	35.2272	27.052	32.2475				107169	107466	117473	102602	105361	95166	94927	93693	90160	83913				13305	10468	7997	4262	3434	2834	1032	902	266	64				89271	91294	89302	74518	60869	61817	61419	54116	41639	42035
8	100	106.988	91.2215	86.1742	78.4357	65.8357	58.1105	44.8774	43.4943	39.4432	C			106955	106566	122345	101123	103838	93398	95467	93359	89772	83077				13220	10493	7713	4184	3507	2865	1041	1000	222	54	I			89161	90342	88765	75330	60368	60867	61242	53174	42417	41972
10	100	97.7648	104.822	83.7461	86.1092	94.1921	83.5465	68.5393	74.5586	74.1006	O		6	17849	18186	20242	20278	20175	10455	12716	9549	7949	7027			29	42305	39131	45721	54421	52360	41127	49026	39813	39547	35181			43	35897	34313	27645	21832	23471	17028	17955	13078	10616	10324
16	100		85.8285	70.6325	63.5832	48.3681	38.8797	31.6322	25.4155	26.2243	N			17804	18157	20805	19303	19337	10597	12683	8870	8630	7654				43129	41564	48173	50587	52002	40693	48444	40061	36473	36888	C			36107	33790	27453	21576	22914	16934	17303	12799	9993	10212
19	100		83.5582	74.2885	67.6136	68.0055	68.2689	65.9942	53.9866	42.48	T			18315	17590	21848	19692	19319	10555	13136	8969	8695	7725				43084	40198	46338	49924	52541	44546	48099	38717	37682	33403				35965	32167	27090	21445	23012	17159	17729	12701	10206	10118
20	100	96.3102	90.1166	85.8136	98.5374	77.9677	79.8327	53.7446	65.0057	54.1789	R		14	17556	14774	14433	13485	10454	9030	8228	6639	5151	4931			31	15747	15609	13773	10921	9830	7753	6199	4163	2454	2196
32	100	98.1916	102.731	98.9709	92.9026	89.4515	72.7507	73.6981	63.8819	57.6974	O			17601	15043	14533	13772	10776	8979	8205	6862	5307	4847				16126	14303	14168	11112	9832	7963	6118	4224	2033	1742
35	100	99.8373	96.7225	93.1926	93.5159	76.4818	61.9427	57.2069	41.2826	29.2784	L			17881	15458	14830	13847	10663	9051	8213	6858	5388	4962	P			16211	15250	13126	11015	9831	7709	6143	4727	2200	1814
37	100	0	88.9763	81.9349	82.1747	69.4657	72.9586	61.5646	47.8081	44.1521			17	62954	59642	68504	66231	69742	65848	66821	57911	56877	44378
42	100	99.7347	112.701	95.1358	97.0531	89.1777	88.8337	86.9966	83.1307	76.8342				63142	61938	69269	65820	68514	65157	63171	58018	57172	44502	R
6	100	99.9351	116.541	109.83	109.011	58.5662	71.4034	50.7486	46.8315	41.5172				62554	60494	64737	63575	66879	65692	62912	57470	57429	44401
14	100	85.3633	82.5748	77.4992	60.1324	51.02	46.4686	38.3857	29.8767	27.7914			18	21518		23693	18957	18930	16773	17154	15018	13852	12370	O
17	100	96.5142	107.347	103.698	108.738	104.266	102.255	91.9157	90.8974	70.6499	P			21639		23821	19731	18973	16687	17243	15154	13717	12212
18	100		109.522	89.7651	87.5186	76.898	78.851	69.475	63.6591	56.9275	R			21924		23764	19732	19055	16586	16920	15043	13861	12467	B
21	100	77.4695	67.129	63.1615	38.9628	34.6954	23.8176	23.9956	15.1671	6.27304	O		21	10091	8298	7201	6614	4199	4302	2418	2684	1721	691
24	100		84.5683	69.1753	57.9778	44.5381	35.0219	30.451	26.0957	21.7856	B			10923	8160	7424	6784	4189	3252	2674	2651	1615	664	I
25	100	86.8985	77.3791	61.908	65.434	53.0737	56.118	46.6209	52.7474	49.2797	I			10996	8340	6863	6820	4084	3552	2532	2346	1519	653
26	100	78.8517	57.9866	31.7322	25.7029	21.2886	7.60993	7.06091	1.78246	0.423458	O		24	40567		34701	28872	23551	20249	15886	12348	10768	8797	O
29	100	94.067	109.115	120.553	122.086	98.3255	113.267	92.2758	88.4717	82.0679	T			41213		35009	28378	23661	19784	15837	12703	10768	9126
31	100	93.9231	85.4068	68.7297	61.3364	48.7168	38.3911	27.2731	13.9069	11.9624	I			42114		35065	28454	24619	15147	11667	12676	10795	9068	T
33	100	137.818	114.846	99.7155	68.3495	54.5319	43.3342	42.1843	34.0672	28.111	C		25	95253	81976	72589	57926	60008	49522	52922	41565	47831	46570
36	100	115.453	110.586	65.7721	57.1577	35.8435	30.039	17.6885	10.6942	9.55182				93498	81366	72777	58398	61233	49717	52741	48445	52732	45277	I
41	100	102.99	99.1253	83.2064	67.6316	68.7542	68.3291	59.407	47.1432	46.2342				94461	82765	73781	59007	64076	51072	53270	42026	48824	47719
43	100	92.8692	76.1218	60.0663	68.4789	51.6472	54.273	39.5604	35.3111	30.7875			26	14093	11067	7843	4443	3499	2948	1018	966	236	54	C
														13305	10468	7997	4262	3434	2834	1032	902	266	64
														13220	10493	7713	4184	3507	2865	1041	1000	222	54
													29	42305	39131	45721	54421	52360	41127	49026	39813	39547	35181
														43129	41564	48173	50587	52002	40693	48444	40061	36473	36888
														43084	40198	46338	49924	52541	44546	48099	38717	37682	33403
													31	15747	15609	13773	10921	9830	7753	6199	4163	2454	2196
														16126	14303	14168	11112	9832	7963	6118	4224	2033	1742
														16211	15250	13126	11015	9831	7709	6143	4727	2200	1814
													33	19187	26604	22685	23190	13625	10665	8695	8168	6643	5397
														20214	27280	22754	18189	13425	10909	8495	8259	6725	5543
														19647	27495	22375	17501	13309	10626	8398	8482	6748	5659
													36	14837	17191	16115	9838	8587	5272	4457	2688	1603	1446
														14684	17015	16677	9792	8527	5401	4446	2619	1628	1454
														14858	17031	16285	9559	8252	5234	4428	2543	1515	1339
													41	90676	95518	88687	74067	60765	62339	61218	52579	42810	40413
														89271	91294	89302	74518	60869	61817	61419	54116	41639	42035
														89161	90342	88765	75330	60368	60867	61242	53174	42417	41972
													43	35897	34313	27645	21832	23471	17028	17955	13078	10616	10324
														36107	33790	27453	21576	22914	16934	17303	12799	9993	10212
														35965	32167	27090	21445	23012	17159	17729	12701	10206	10118
[truncated: 1 more columns]

## Sheet: Wound.Data
Relative wound area in percentage
All wounds	Control								Group 1	Group 2
Horse No.	(Day 0)	(Day 1)	(Day 3)	(Day 6)	(Day 9)	(Day 12)	(Day 15)	(Day 18)	(Day 21)	(Day 24)	Treatment	Group
1	100	100.047	104.438		95.0461	104.492	88.2058			81.7122	Control	2
4	100	96.5636	77.9177	60.182	54.1469	45.8838	45.3281	35.2272	27.052	32.2475	Control	1
8	100	106.988	91.2215	86.1742	78.4357	65.8357	58.1105	44.8774	43.4943	39.4432	Control	2
10	100	97.7648	104.822	83.7461	86.1092	94.1921	83.5465	68.5393	74.5586	74.1006	Control	2
16	100		85.8285	70.6325	63.5832	48.3681	38.8797	31.6322	25.4155	26.2243	Control	1
19	100		83.5582	74.2885	67.6136	68.0055	68.2689	65.9942	53.9866	42.48	Control	2
20	100	96.3102	90.1166	85.8136	98.5374	77.9677	79.8327	53.7446	65.0057	54.1789	Control	1
32	100	98.1916	102.731	98.9709	92.9026	89.4515	72.7507	73.6981	63.8819	57.6974	Control	1
35	100	99.8373	96.7225	93.1926	93.5159	76.4818	61.9427	57.2069	41.2826	29.2784	Control	2
37	100		88.9763	81.9349	82.1747	69.4657	72.9586	61.5646	47.8081	44.1521	Control	2
42	100	99.7347	112.701	95.1358	97.0531	89.1777	88.8337	86.9966	83.1307	76.8342	Control	1
mean	100	99.4296	94.4576	83.0071	82.6471	75.3929	68.9689	57.9481	52.5616	50.759	Control
stdev	0	3.38098	10.6753	11.9044	15.0623	18.3789	16.6055	17.2553	19.2153	19.7205	Control
All wounds	Probiotics
6	100	99.9351	116.541	109.83	109.011	58.5662	71.4034	50.7486	46.8315	41.5172	Probiotics	1
14	100	85.3633	82.5748	77.4992	60.1324	51.02	46.4686	38.3857	29.8767	27.7914	Probiotics	1
17	100	96.5142	107.347	103.698	108.738	104.266	102.255	91.9157	90.8974	70.6499	Probiotics	1
18	100		109.522	89.7651	87.5186	76.898	78.851	69.475	63.6591	56.9275	Probiotics	1
21	100	77.4695	67.129	63.1615	38.9628	34.6954	23.8176	23.9956	15.1671	6.27304	Probiotics	2
24	100		84.5683	69.1753	57.9778	44.5381	35.0219	30.451	26.0957	21.7856	Probiotics	1
25	100	86.8985	77.3791	61.908	65.434	53.0737	56.118	46.6209	52.7474	49.2797	Probiotics	2
26	100	78.8517	57.9866	31.7322	25.7029	21.2886	7.60993	7.06091	1.78246	0.423458	Probiotics	1
29	100	94.067	109.115	120.553	122.086	98.3255	113.267	92.2758	88.4717	82.0679	Probiotics	1
31	100	93.9231	85.4068	68.7297	61.3364	48.7168	38.3911	27.2731	13.9069	11.9624	Probiotics	1
33	100	137.818	114.846	99.7155	68.3495	54.5319	43.3342	42.1843	34.0672	28.111	Probiotics	2
36	100	115.453	110.586	65.7721	57.1577	35.8435	30.039	17.6885	10.6942	9.55182	Probiotics	2
41	100	102.99	99.1253	83.2064	67.6316	68.7542	68.3291	59.407	47.1432	46.2342	Probiotics	2
43	100	92.8692	76.1218	60.0663	68.4789	51.6472	54.273	39.5604	35.3111	30.7875	Probiotics	2
mean	100	96.8461	92.732	78.9151	71.3227	57.2975	54.9414	45.503	39.7608	34.5259	Probiotics
stdev	0	16.6091	19.1698	23.8015	26.9713	23.217	29.5746	25.5831	27.3568	24.538	Probiotics
			ALL wounds
Relative wound area in percentage
Group 1	Control
Horse No.	(Day 0)	(Day 1)	(Day 3)	(Day 6)	(Day 9)	(Day 12)	(Day 15)	(Day 18)	(Day 21)	(Day 24)
4	100	96.5636	77.9177	60.182	54.1469	45.8838	45.3281	35.2272	27.052	32.2475
16	100		85.8285	70.6325	63.5832	48.3681	38.8797	31.6322	25.4155	26.2243
20	100	96.3102	90.1166	85.8136	98.5374	77.9677	79.8327	53.7446	65.0057	54.1789
32	100	98.1916	102.731	98.9709	92.9026	89.4515	72.7507	73.6981	63.8819	57.6974
42	100	99.7347	112.701	95.1358	97.0531	89.1777	88.8337	86.9966	83.1307	76.8342
mean	100	97.7	93.8591	82.147	81.2446	70.1698	65.125	56.2598	52.8972	49.4364
stdev	0	1.59213	13.8417	16.4335	20.8031	21.5582	21.8935	24.0003	25.5175	20.4673
Group 1	Probiotics
Horse No.	(Day 0)	(Day 1)	(Day 3)	(Day 6)	(Day 9)	(Day 12)	(Day 15)	(Day 18)	(Day 21)	(Day 24)
6	100	99.9351	116.541	109.83	109.011	58.5662	71.4034	50.7486	46.8315	41.5172
14	100	85.3633	82.5748	77.4992	60.1324	51.02	46.4686	38.3857	29.8767	27.7914
17	100	96.5142	107.347	103.698	108.738	104.266	102.255	91.9157	90.8974	70.6499
18	100		109.522	89.7651	87.5186	76.898	78.851	69.475	63.6591	56.9275
24	100		84.5683	69.1753	57.9778	44.5381	35.0219	30.451	26.0957	21.7856
26	100	78.8517	57.9866	31.7322	25.7029	21.2886	7.60993	7.06091	1.78246	0.423458
29	100	94.067	109.115	120.553	122.086	98.3255	113.267	92.2758	88.4717	82.0679
31	100	93.9231	85.4068	68.7297	61.3364	48.7168	38.3911	27.2731	13.9069	11.9624
mean	100	91.4424	94.1327	83.8727	79.063	62.9524	61.6585	50.9482	45.1902	39.1407
stdev	0	7.8278	19.8055	28.4141	33.0897	28.2634	36.0653	31.1543	33.3128	28.8476
Relative wound area in percentage
Group 2	Control
Horse No.	(Day 0)	(Day 1)	(Day 3)	(Day 6)	(Day 9)	(Day 12)	(Day 15)	(Day 18)	(Day 21)	(Day 24)
1	100	100.047	104.438		95.0461	104.492	88.2058			81.7122
8	100	106.988	91.2215	86.1742	78.4357	65.8357	58.1105	44.8774	43.4943	39.4432
10	100	97.7648	104.822	83.7461	86.1092	94.1921	83.5465	68.5393	74.5586	74.1006
19	100		83.5582	74.2885	67.6136	68.0055	68.2689	65.9942	53.9866	42.48
35	100	99.8373	96.7225	93.1926	93.5159	76.4818	61.9427	57.2069	41.2826	29.2784
37	100		88.9763	81.9349	82.1747	69.4657	72.9586	61.5646	47.8081	44.1521
mean	100	101.159	94.9564	83.8673	83.8159	79.7455	72.1722	59.6365	52.226	51.8611
stdev	0	4.01995	8.60204	6.85172	10.1943	15.9294	11.8716	9.31574	13.3918	20.9633
Group 2	Probiotics
21	100	77.4695	67.129	63.1615	38.9628	34.6954	23.8176	23.9956	15.1671	6.27304
25	100	86.8985	77.3791	61.908	65.434	53.0737	56.118	46.6209	52.7474	49.2797
33	100	137.818	114.846	99.7155	68.3495	54.5319	43.3342	42.1843	34.0672	28.111
36	100	115.453	110.586	65.7721	57.1577	35.8435	30.039	17.6885	10.6942	9.55182
41	100	102.99	99.1253	83.2064	67.6316	68.7542	68.3291	59.407	47.1432	46.2342
43	100	92.8692	76.1218	60.0663	68.4789	51.6472	54.273	39.5604	35.3111	30.7875
mean	100	102.25	90.8645	72.305	61.0024	49.7577	45.9851	38.2428	32.5217	28.3729
stdev	0	21.807	19.9742	15.8388	11.6102	12.7961	16.872	15.2371	16.7968	17.9146

## Sheet: Wound.DataForStatistics
HorseID	Day0	Day1	Day3	Day6	Day9	Day12	Day15	Day18	Day21	Day24	Woundgroup	Treatment	time	cens
4	100	96.5636	77.9177	60.182	54.1469	45.8838	45.3281	35.2272	27.052	32.2475	1	Control	12	1
16	100		85.8285	70.6325	63.5832	48.3681	38.8797	31.6322	25.4155	26.2243	1	Control	12	1
20	100	96.3102	90.1166	85.8136	98.5374	77.9677	79.8327	53.7446	65.0057	54.1789	1	Control	24	0
32	100	98.1916	102.731	98.9709	92.9026	89.4515	72.7507	73.6981	63.8819	57.6974	1	Control	24	0
42	100	99.7347	112.701	95.1358	97.0531	89.1777	88.8337	86.9966	83.1307	76.8342	1	Control	24	0
6	100	99.9351	116.541	109.83	109.011	58.5662	71.4034	50.7486	46.8315	41.5172	1	Probiotica	21	1
14	100	85.3633	82.5748	77.4992	60.1324	51.02	46.4686	38.3857	29.8767	27.7914	1	Probiotica	15	1
17	100	96.5142	107.347	103.698	108.738	104.266	102.255	91.9157	90.8974	70.6499	1	Probiotica	24	0
18	100		109.522	89.7651	87.5186	76.898	78.851	69.475	63.6591	56.9275	1	Probiotica	24	0
24	100		84.5683	69.1753	57.9778	44.5381	35.0219	30.451	26.0957	21.7856	1	Probiotica	12	1
26	100	78.8517	57.9866	31.7322	25.7029	21.2886	7.60993	7.06091	1.78246	0.423458	1	Probiotica	6	1
29	100	94.067	109.115	120.553	122.086	98.3255	113.267	92.2758	88.4717	82.0679	1	Probiotica	24	0
31	100	93.9231	85.4068	68.7297	61.3364	48.7168	38.3911	27.2731	13.9069	11.9624	1	Probiotica	12	1
1	100	100.047	104.438		95.0461	104.492	88.2058			81.7122	2	Control	24	0
8	100	106.988	91.2215	86.1742	78.4357	65.8357	58.1105	44.8774	43.4943	39.4432	2	Control	18	1
10	100	97.7648	104.822	83.7461	86.1092	94.1921	83.5465	68.5393	74.5586	74.1006	2	Control	24	0
19	100		83.5582	74.2885	67.6136	68.0055	68.2689	65.9942	53.9866	42.48	2	Control	24	1
35	100	99.8373	96.7225	93.1926	93.5159	76.4818	61.9427	57.2069	41.2826	29.2784	2	Control	21	1
37	100		88.9763	81.9349	82.1747	69.4657	72.9586	61.5646	47.8081	44.1521	2	Control	21	1
21	100	77.4695	67.129	63.1615	38.9628	34.6954	23.8176	23.9956	15.1671	6.27304	2	Probiotica	9	1
25	100	86.8985	77.3791	61.908	65.434	53.0737	56.118	46.6209	52.7474	49.2797	2	Probiotica	18	1
33	100	137.818	114.846	99.7155	68.3495	54.5319	43.3342	42.1843	34.0672	28.111	2	Probiotica	15	1
36	100	115.453	110.586	65.7721	57.1577	35.8435	30.039	17.6885	10.6942	9.55182	2	Probiotica	12	1
41	100	102.99	99.1253	83.2064	67.6316	68.7542	68.3291	59.407	47.1432	46.2342	2	Probiotica	21	1
43	100	92.8692	76.1218	60.0663	68.4789	51.6472	54.273	39.5604	35.3111	30.7875	2	Probiotica	18	1

## Sheet: legend.Wound.Data
Original data; see sheet: Wound.area.meas and Wound.Data
Description of data used: see sheet: Wound.DataForStatistics
column	Variable name	Explanation	Code/Value
A	HorseID	Horse number in trial
B	Day0	Wound area at Day 0 (%, by definition 100% at day 0)
C	Day1	Wound area at Day 1 (% of wound area at day 0)
D	Day3	Wound area at Day 3 (% of wound area at day 0)
E	Day6	Wound area at Day 6 (% of wound area at day 0)
F	Day9	Wound area at Day 9 (% of wound area at day 0)
G	Day12	Wound area at Day 12 (% of wound area at day 0)
H	Day15	Wound area at Day 15 (% of wound area at day 0)
I	Day18	Wound area at Day 18 (% of wound area at day 0)
J	Day21	Wound area at Day 21 (% of wound area at day 0)
K	Day24	Wound area at Day 24 (% of wound area at day 0)
L	Woundgroup	Type of wound	1= Incomplete Granulation Bed (ICGB)
			2= Complete Granulation Bed (CGB)
M	Treatment	Applied treatment	Control (Saline)
			Probiotics
N	time	Time till at least 50% healing or last day of observation	Days
O	cens	If at least 50% healing was reached	0= not reached
			1= reached

## Sheet: Genus.Data
Only data from horses at D0 AND D9!
THESE DATA AND GRAPHS ARE USED					Species name can be found in sheet Species.Genus.list
Day 0	Species number				Presence of species number is indicated with "1"
Control Horses	1	2	3	4	5	6	7	8	9	10	12	13	14	15	16	18	19	20	22	23	24	25	26	27	28	29	30
1		1													1
4							1				1
8											1					1
15															1			1							1
16								1										1
19								1			1									1
20											1							1
30								1						1
32																			1
35								1			1		1					1
37											1							1
Total	0	1	0	0	0	0	1	4	0	0	6	0	1	1	2	1	0	5	1	1	0	0	0	0	1	0	0
percentage wounds	0	9.09091	0	0	0	0	9.09091	36.3636	0	0	54.5455	0	9.09091	9.09091	18.1818	9.09091	0	45.4545	9.09091	9.09091	0	0	0	0	9.09091	0	0
	Species number				Presence of species number is indicated with "1"
Probiotics Horses	1	2	3	4	5	6	7	8	9	10	12	13	14	15	16	18	19	20	22	23	24	25	26	27	28	29	30
5											1							1							1
14																1		1			1
17												1	1			1		1
18																1
21											1							1							1
24																				1			1
26											1				1			1
33				1											1
36						1											1		1
Total	0	0	0	1	0	1	0	0	0	0	3	1	1	0	2	3	1	5	1	1	1	0	1	0	2	0	0
percentage wounds	0	0	0	11.1111	0	11.1111	0	0	0	0	33.3333	11.1111	11.1111	0	22.2222	33.3333	11.1111	55.5556	11.1111	11.1111	11.1111	0	11.1111	0	22.2222	0	0
Day 9	Species number				Presence of species number is indicated with "1"
Control Horses	1	2	3	4	5	6	7	8	9	10	12	13	14	15	16	18	19	20	22	23	24	25	26	27	28	29	30
1											1
4								1			1							1
8								1			1								1
15								1			1							1
16										1					1			1			1
19								1			1									1			1
20								1																1
30								1			1			1
32											1								1
35											1
37											1
Total	0	0	0	0	0	0	0	6	0	1	9	0	0	1	1	0	0	3	2	1	1	0	1	1	0	0	0
percentage wounds	0	0	0	0	0	0	0	54.5455	0	9.09091	81.8182	0	0	9.09091	9.09091	0	0	27.2727	18.1818	9.09091	9.09091	0	9.09091	9.09091	0	0	0
	Species number				Presence of species number is indicated with "1"
Probiotics Horses	1	2	3	4	5	6	7	8	9	10	12	13	14	15	16	18	19	20	22	23	24	25	26	27	28	29	30
5								1			1																1
14																		1
17						1														1
18									1						1
21											1																1
24																			1
26															1			1
33			1					1			1
36																	1		1
Total	0	0	1	0	0	1	0	2	1	0	3	0	0	0	2	0	1	2	2	1	0	0	0	0	0	0	2
percentage wounds	0	0	11.1111	0	0	11.1111	0	22.2222	11.1111	0	33.3333	0	0	0	22.2222	0	11.1111	22.2222	22.2222	11.1111	0	0	0	0	0	0	22.2222
	THESE DATA AND GRAPHS ARE USED
Day 0	Species number					Number of wounds with presence of species per wound group																							total
	1	2	3	4	5	6	7	8	9	10	12	13	14	15	16	18	19	20	22	23	24	25	26	27	28	29	30
Control	0	1	0	0	0	0	1	4	0	0	6	0	1	1	2	1	0	5	1	1	0	0	0	0	1	0	0		25				11 samples
Probiotics	0	0	0	1	0	1	0	0	0	0	3	1	1	0	2	3	1	5	1	1	1	0	1	0	2	0	0		24				9 samples
Control percentages	0	9.09091	0	0	0	0	9.09091	36.3636	0	0	54.5455	0	9.09091	9.09091	18.1818	9.09091	0	45.4545	9.09091	9.09091	0	0	0	0	9.09091	0	0		8.41751
Probiotics percentages	0	0	0	11.1111	0	11.1111	0	0	0	0	33.3333	11.1111	11.1111	0	22.2222	33.3333	11.1111	55.5556	11.1111	11.1111	11.1111	0	11.1111	0	22.2222	0	0		9.87654
Day 9	Species number					Number of wounds with presence of species per wound group																							total
	1	2	3	4	5	6	7	8	9	10	12	13	14	15	16	18	19	20	22	23	24	25	26	27	28	29	30
Control	0	0	0	0	0	0	0	6	0	1	9	0	0	1	1	0	0	3	2	1	1	0	1	1	0	0	0		27				11 samples
Probiotics	0	0	1	0	0	1	0	2	1	0	3	0	0	0	2	0	1	2	2	1	0	0	0	0	0	0	2		18				9 samples
Control percentages	0	0	0	0	0	0	0	54.5455	0	9.09091	81.8182	0	0	9.09091	9.09091	0	0	27.2727	18.1818	9.09091	9.09091	0	9.09091	9.09091	0	0	0		9.09091
Probiotics percentages	0	0	11.1111	0	0	11.1111	0	22.2222	11.1111	0	33.3333	0	0	0	22.2222	0	11.1111	22.2222	22.2222	11.1111	0	0	0	0	0	0	22.2222		7.40741
	THESE DATA AND GRAPHS ARE USED					Presence of species combined to genus
Day 0		gram - staaf	gram - staaf	gram + staaf	gram - staaf	gram + coc	gram - staaf	gram - staaf	gram - staaf	gram - staaf	gram - staaf	gram - staaf				totaal
Genus		Alicagenes	Citrobacter	Corynebacterium	Enterobacter	Enterokokker	E. coli	Klebsiella	Proteus	Pseudomonas	Rahnella	Serratia	Staphylococcus	Streptococcus
Control		1	0	0	0	1	4	0	6	1	1	1	3	7		25				11 samples
Probiotics		0	0	1	1	0	1	0	3	3	1	0	6	8		24				9 samples
Control percentage		9.09091	0	0	0	9.09091	36.3636	0	54.5455	9.09091	9.09091	9.09091	27.2727	63.6364		17.4825
Probiotics percentage		0	0	11.1111	11.1111	0	11.1111	0	33.3333	33.3333	11.1111	0	66.6667	88.8889		20.5128
Day 9						Presence of species combined to genus
Genus		Alicagenes	Citrobacter	Corynebacterium	Enterobacter	Enterokokker	E. coli	Klebsiella	Proteus	Pseudomonas	Rahnella	Serratia	Staphylococcus	Streptococcus		totaal
Control		0	0	0	0	0	7	1	9	0	0	1	3	6		27				11 samples
Probiotics		0	1	0	1	0	3	0	3	0	0	0	4	6		18				9 samples
Control percentage		0	0	0	0	0	63.6364	9.09091	81.8182	0	0	9.09091	27.2727	54.5455		18.8811
Probiotics percentage		0	11.1111	0	11.1111	0	33.3333	0	33.3333	0	0	0	44.4444	66.6667		15.3846

## Sheet: Species.Genus.list
	Bacterial strain	Number
	Aeromonas sp.	1
	Alcaligenes faecalis	2
	Citrobacter koseri	3
	Corynebacterium ulcerans	4
	Enterobacter cloacae	5
	Enterobacter sp.	6
	Enterokokker	7
	Escherichia coli	8
	Escherichia coli with haemolytic properties	9
	Klebsiella pneumoniae	10
	Neisseria sp.	11
	Proteus mirabilis	12
	Pseudomonas sp.	13
	Rahnella aquatilis	14
	Serratia marcescens	15
	Staphylococcus aureus	16
	Staphylococcus epidermidis (physiological flora)	17
	Staphylococcus pseudintermedius	18
	Streptococcus agalactiae	19
	Streptococcus e. zooepidemicus	20
	α-haemolysis Streptococcus (physio-logical flora)	21
	β-haemolysing Streptococcus	22
	Pseudomonas aeruginosa	28
	Staplylococcus haemolyticus	30
	Myroides sp.	31
	Morganella morganii (Proteus morganii)	32
	Only after enrichment:
	β-hemolysing Streptococcus	23
	E. coli	24
	Pantoea agglomerans (formerly Enterobacter agglomerans)	25
	Staphylococcus aureus	26
	Staplylococcus intermedium	27
	Candida	29

## Sheet: Genus.dataForStatistics
treatm	Day	total	Alicagenes	Citrobacter	Corynebacterium	Enterobacter	Enterokokker	E. coli	Klebsiella	Proteus	Pseudomonas	Rahnella	Serratia	Staphylococcus	Streptococcus
Control	0	11	1	0	0	0	1	4	0	6	1	1	1	3	7
Probiotics	0	9	0	0	1	1	0	1	0	3	3	1	0	6	8
Control	9	11	0	0	0	0	0	7	1	9	0	0	1	3	6
Probiotics	9	9	0	1	0	1	0	3	0	3	0	0	0	4	6

## Sheet: legend.Genus.Data
Original Data, see sheet: Genus.dataForStatistics
see sheet: Genus.DataForStatistics
column	Variable name	Explanation	Code/Value	Remark
A	treatm	Applied treatment	Control (Saline)
			Probiotics
B	Day	Day of wound sampling
C	total	Total number of horses (wounds)
D	Alicagenes	Frequency of horses with presence with specific genus at the specific day
E	Citrobacter	Frequency of horses with presence with specific genus at the specific day
F	Corynebacterium	Frequency of horses with presence with specific genus at the specific day
G	Enterobacter	Frequency of horses with presence with specific genus at the specific day
H	Enterokokker	Frequency of horses with presence with specific genus at the specific day
I	E. coli	Frequency of horses with presence with specific genus at the specific day		Three species combined
J	Klebsiella	Frequency of horses with presence with specific genus at the specific day
K	Proteus	Frequency of horses with presence with specific genus at the specific day
L	Pseudomonas	Frequency of horses with presence with specific genus at the specific day		Two species combined
M	Rahnella	Frequency of horses with presence with specific genus at the specific day
N	Serratia	Frequency of horses with presence with specific genus at the specific day
O	Staphylococcus	Frequency of horses with presence with specific genus at the specific day		Five species combined
P	Streptococcus	Frequency of horses with presence with specific genus at the specific day		Four species combined

## Sheet: Bioanalytical.Data
Summary of bio-analytical data
Parameter			Leucocytes (G/l)			Neutrophils (%)			Neutrophils (G/l)			Laboklin SAA (µg/ml)			KU SAA (µg/ml)
Treatment	Horse No.	Day 0	Day 3	Day 9	Day 0	Day 3	Day 9	Day 0	Day 3	Day 9	Day 0	Day 3	Day 9	Day 0	Day 3	Day 9
0	1	7.8	8.8	8.5	34	50	66	2.7	4.4	5.6				3.4	4.4	0.2
0	4	11.6	13.5	9.4	60	72	62	7	9.6	5.8				260.8	142.85	0
0	8	6.3	9.1	7	64	72	66	4	6.6	4.6				0
0	10	8.7	6.5	5.3	57	46	58	5	3	3.1				0	0	0
0	15	9.8	8.8	7.5	65		70	6.4		5.3				0	0.4	0
0	16	7.2		6.9	58		66	4.2		4.6				0		0
0	19	18.1	15.6	13.8	69	53	48	12.5	8.3	6.6					0	0
0	20	5.8	6.7	5.7	77	70	66	4.5	4.7	3.8				0	0	0
0	27	12.7	16.6		81	72		10.3	12					227.9	2554.2
0	30	7.9	7.3	6.9	64	55	62	5.1	4	4.3			6.9
0	32	6.9	6.5	5.1	68	58	61	4.7	3.7	3.1				0	0	0
0	35	8.1	7.2	6.6	64	59	61	5.2	4.2	4				0	0	0
0	37	11.4		9.7	62		58	7.1		5.6				0		0
1	5	8.8	8.6	6.2	53		47	4.7		2.9				0	0	0
1	6	9.6	8.2		53	47		5.1	3.9
1	14	9.8	11.3	8.7	50	43	40	4.9	4.9	3.5				0	0	0
1	17	7.5	5.9	5.9	67	54	71	5	3.2	4.2				0.3	0	0
1	18	7.3	6.8		57	64		4.2	4.4					0		0
1	21	12.3	9.9	11.9	69	63	57	8.5	6.2	6.8				0	4.05
1	24	14.3	16.1	11.6	63	68	54	9	10.9	6.3				1.8	1.7	5.5
1	25	13	7.7		62	46		8.1	3.5					0	0	0
1	26	8.4	7.1	7.4	67	68	66	5.6	4.8	4.9				5.9	0
1	29	7.9	7.3	6.9	64	55	62	5.1	4	4.3			6.9
1	31	12.5	15.5		70	74		8.8	11.5					0	0
1	33	15.3	12.1	16	60	53	61	9.2	6.4	9.8	< 0,1	< 0,1	2114
1	36	7.2	8.5	9.9	64	72	67	4.6	6.1	6.6				0	0	0
All wounds
Treatment		Day 0	Day 3	Day 9	Day 0	Day 3	Day 9	Day 0	Day 3	Day 9	Day 0	Day 3	Day 9	Day 0	Day 3	Day 9
Avg-Placebo		9.40769	9.69091	7.7	63.3077	60.7	62	6.05385	6.05	4.7	#DIV/0!	#DIV/0!	6.9	44.7364	300.206	0.02
Avg-Probiotics		10.3	9.61538	9.38889	61.4615	58.9167	58.3333	6.36923	5.81667	5.47778	#DIV/0!	#DIV/0!	1060.45	0.8	0.638889	0.785714
SEM-Placebo		0.934486	1.12948	0.697832	3.0996	3.16596	1.64685	0.749326	0.944957	0.318614	#DIV/0!	#DIV/0!	#DIV/0!	29.8408	282.185	0.02
SEM-Probiotics		0.784219	0.902763	1.10635	1.79606	3.06856	3.33333	0.548002	0.787096	0.709808	#DIV/0!	#DIV/0!	1053.55	0.593857	0.465756	0.785714

## Sheet: legend.Bioanalytical.Data
see sheet: Bioanalytical.Data
Column	Variable		Explanation	Code/Value
A	Treatment		Applied treatment	0= Control (Saline)
				1= Probiotics
B	Horse No.		Horse ID in trial
C	Leucocytes (G/l)	Day 0
D	Leucocytes (G/l)	Day 3
E	Leucocytes (G/l)	Day 9
F	Neutrophils (%)	Day 0
G	Neutrophils (%)	Day 3
H	Neutrophils (%)	Day 9
I	Neutrophils (G/l)	Day 0
J	Neutrophils (G/l)	Day 3
K	Neutrophils (G/l)	Day 9
L	Laboklin SAA (µg/ml)	Day 0
M	Laboklin SAA (µg/ml)	Day 3
N	Laboklin SAA (µg/ml)	Day 9
O	KU SAA (µg/ml)	Day 0
P	KU SAA (µg/ml)	Day 3
Q	KU SAA (µg/ml)	Day 9

[truncated: 2 more sheets: semi.quantitive.counts, legend.semi.quantitive.counts]
